# Supplementary material for: The effects of caffeine and d-amphetamine on spatial span task in healthy participants
Source: PLoS One. 2023 Jul 13;18(7):e0287538. doi: 10.1371/journal.pone.0287538 (PMC10343048; doi:10.1371/journal.pone.0287538)
Supplement: S8 File — (CSV) [file pone.0287538.s008.csv]

id	day	drug	delay	span	total	max
601	1	P	0	D	11	10
601	1	P	0	S	8	5
601	1	P	4	D	10	10
601	1	P	4	S	10	10
601	1	P	6	D	11	8
601	1	P	6	S	8	7
601	1	P	8	D	10	9
601	1	P	8	S	8	7
601	2	D	0	D	11	10
601	2	D	0	S	9	7
601	2	D	4	D	12	11
601	2	D	4	S	9	7
601	2	D	6	D	11	8
601	2	D	6	S	5	5
601	2	D	8	D	10	9
601	2	D	8	S	7	6
602	1	P	0	D	14	11
602	1	P	0	S	11	4
602	1	P	4	D	10	10
602	1	P	4	S	10	10
602	1	P	6	D	11	11
602	1	P	6	S	9	8
602	1	P	8	D	11	6
602	1	P	8	S	12	12
602	2	D	0	D	12	10
602	2	D	0	S	10	7
602	2	D	4	D	12	6
602	2	D	4	S	10	10
602	2	D	6	D	13	12
602	2	D	6	S	9	9
602	2	D	8	D	11	6
602	2	D	8	S	12	12
603	1	P	0	D	15	15
603	1	P	0	S	11	11
603	1	P	4	D	13	12
603	1	P	4	S	11	11
603	1	P	6	D	14	12
603	1	P	6	S	10	10
603	1	P	8	D	13	12
603	1	P	8	S	6	6
603	2	D	0	D	16	16
603	2	D	0	S	10	10
603	2	D	4	D	15	14
603	2	D	4	S	11	11
603	2	D	6	D	14	11
603	2	D	6	S	10	10
603	2	D	8	D	14	14
603	2	D	8	S	11	8
604	1	D	0	D	11	10
604	1	D	0	S	10	10
604	1	D	4	D	10	8
604	1	D	4	S	11	8
604	1	D	6	D	9	9
604	1	D	6	S	10	10
604	1	D	8	D	11	10
604	1	D	8	S	11	10
604	2	P	0	D	12	12
604	2	P	0	S	12	11
604	2	P	4	D	11	9
604	2	P	4	S	11	11
604	2	P	6	D	12	10
604	2	P	6	S	10	10
604	2	P	8	D	11	10
604	2	P	8	S	12	12
605	1	D	0	D	12	12
605	1	D	0	S	11	10
605	1	D	4	D	9	9
605	1	D	4	S	13	13
605	1	D	6	D	10	10
605	1	D	6	S	8	5
605	1	D	8	D	10	10
605	1	D	8	S	10	3
605	2	P	0	D	14	12
605	2	P	0	S	13	7
605	2	P	4	D	10	10
605	2	P	4	S	10	10
605	2	P	6	D	13	12
605	2	P	6	S	10	10
605	2	P	8	D	10	10
605	2	P	8	S	11	11
606	1	P	0	D	11	11
606	1	P	0	S	10	10
606	1	P	4	D	11	7
606	1	P	4	S	10	8
606	1	P	6	D	10	6
606	1	P	6	S	8	4
606	1	P	8	D	11	11
606	1	P	8	S	8	8
606	2	D	0	D	12	11
606	2	D	0	S	10	10
606	2	D	4	D	10	10
606	2	D	4	S	10	10
606	2	D	6	D	9	8
606	2	D	6	S	9	8
606	2	D	8	D	11	11
606	2	D	8	S	8	8
609	1	D	0	D	13	10
609	1	D	0	S	11	10
609	1	D	4	D	9	6
609	1	D	4	S	11	11
609	1	D	6	D	11	10
609	1	D	6	S	9	0
609	1	D	8	D	12	12
609	1	D	8	S	10	10
609	2	P	0	D	13	13
609	2	P	0	S	10	7
609	2	P	4	D	10	10
609	2	P	4	S	10	10
609	2	P	6	D	10	10
609	2	P	6	S	9	8
609	2	P	8	D	10	9
609	2	P	8	S	11	0
610	1	P	0	D	13	8
610	1	P	0	S	8	7
610	1	P	4	D	14	10
610	1	P	4	S	11	10
610	1	P	6	D	13	10
610	1	P	6	S	8	7
610	1	P	8	D	14	10
610	1	P	8	S	8	6
610	2	D	0	D	12	12
610	2	D	0	S	10	10
610	2	D	4	D	11	10
610	2	D	4	S	10	8
610	2	D	6	D	12	12
610	2	D	6	S	9	7
610	2	D	8	D	9	9
610	2	D	8	S	10	9
612	1	D	0	D	13	12
612	1	D	0	S	10	7
612	1	D	4	D	13	10
612	1	D	4	S	10	10
612	1	D	6	D	11	8
612	1	D	6	S	10	10
612	1	D	8	D	11	11
612	1	D	8	S	10	4
612	2	P	0	D	13	12
612	2	P	0	S	10	10
612	2	P	4	D	10	0
612	2	P	4	S	9	4
612	2	P	6	D	11	10
612	2	P	6	S	10	10
612	2	P	8	D	10	10
612	2	P	8	S	9	6
613	1	D	0	D	6	5
613	1	D	0	S	8	7
613	1	D	4	D	9	9
613	1	D	4	S	10	9
613	1	D	6	D	7	6
613	1	D	6	S	8	8
613	1	D	8	D	5	3
613	1	D	8	S	8	8
613	2	P	0	D	7	7
613	2	P	0	S	10	10
613	2	P	4	D	10	10
613	2	P	4	S	10	10
613	2	P	6	D	8	8
613	2	P	6	S	9	9
613	2	P	8	D	6	6
613	2	P	8	S	9	8
614	1	D	0	D	10	9
614	1	D	0	S	9	9
614	1	D	4	D	10	10
614	1	D	4	S	10	10
614	1	D	6	D	10	9
614	1	D	6	S	9	8
614	1	D	8	D	10	10
614	1	D	8	S	7	6
614	2	P	0	D	11	8
614	2	P	0	S	10	10
614	2	P	4	D	10	10
614	2	P	4	S	10	3
614	2	P	6	D	12	12
614	2	P	6	S	7	7
614	2	P	8	D	9	9
614	2	P	8	S	9	7
615	1	P	0	D	10	8
615	1	P	0	S	12	10
615	1	P	4	D	10	10
615	1	P	4	S	9	8
615	1	P	6	D	12	9
615	1	P	6	S	6	6
615	1	P	8	D	10	10
615	1	P	8	S	11	11
615	2	D	0	D	15	13
615	2	D	0	S	10	10
615	2	D	4	D	10	10
615	2	D	4	S	10	10
615	2	D	6	D	16	16
615	2	D	6	S	9	8
615	2	D	8	D	13	12
615	2	D	8	S	8	5
617	1	D	0	D	13	12
617	1	D	0	S	10	8
617	1	D	4	D	16	16
617	1	D	4	S	11	11
617	1	D	6	D	16	16
617	1	D	6	S	9	9
617	1	D	8	D	15	15
617	1	D	8	S	14	11
617	2	P	0	D	14	14
617	2	P	0	S	13	11
617	2	P	4	D	15	15
617	2	P	4	S	13	12
617	2	P	6	D	12	12
617	2	P	6	S	13	12
617	2	P	8	D	16	16
617	2	P	8	S	12	11
618	1	P	0	D	14	14
618	1	P	0	S	12	10
618	1	P	4	D	10	10
618	1	P	4	S	10	10
618	1	P	6	D	12	10
618	1	P	6	S	9	4
618	1	P	8	D	9	9
618	1	P	8	S	10	7
618	2	D	0	D	15	13
618	2	D	0	S	9	4
618	2	D	4	D	12	10
618	2	D	4	S	11	11
618	2	D	6	D	13	11
618	2	D	6	S	9	9
618	2	D	8	D	13	12
618	2	D	8	S	10	10
621	1	D	0	D	8	8
621	1	D	0	S	8	6
621	1	D	4	D	9	9
621	1	D	4	S	7	7
621	1	D	6	D	6	6
621	1	D	6	S	8	6
621	1	D	8	D	8	8
621	1	D	8	S	7	4
621	2	P	0	D	9	7
621	2	P	0	S	6	6
621	2	P	4	D	9	8
621	2	P	4	S	10	10
621	2	P	6	D	8	8
621	2	P	6	S	10	10
621	2	P	8	D	9	9
621	2	P	8	S	7	6
622	1	D	0	D	12	10
622	1	D	0	S	10	8
622	1	D	4	D	10	9
622	1	D	4	S	4	4
622	1	D	6	D	12	12
622	1	D	6	S	8	8
622	1	D	8	D	12	12
622	1	D	8	S	8	6
622	2	P	0	D	14	12
622	2	P	0	S	10	9
622	2	P	4	D	14	14
622	2	P	4	S	8	4
622	2	P	6	D	10	10
622	2	P	6	S	8	8
622	2	P	8	D	14	14
622	2	P	8	S	10	10
624	1	P	0	D	12	12
624	1	P	0	S	8	8
624	1	P	4	D	9	9
624	1	P	4	S	9	8
624	1	P	6	D	11	11
624	1	P	6	S	9	9
624	1	P	8	D	12	12
624	1	P	8	S	9	8
624	2	D	0	D	15	10
624	2	D	0	S	10	10
624	2	D	4	D	13	13
624	2	D	4	S	10	10
624	2	D	6	D	12	11
624	2	D	6	S	10	10
624	2	D	8	D	12	12
624	2	D	8	S	10	10
625	1	P	0	D	12	12
625	1	P	0	S	13	12
625	1	P	4	D	11	10
625	1	P	4	S	11	7
625	1	P	6	D	10	10
625	1	P	6	S	12	12
625	1	P	8	D	10	10
625	1	P	8	S	10	8
625	2	D	0	D	11	11
625	2	D	0	S	12	6
625	2	D	4	D	14	14
625	2	D	4	S	11	11
625	2	D	6	D	10	10
625	2	D	6	S	11	5
625	2	D	8	D	11	11
625	2	D	8	S	12	11
627	1	D	0	D	14	12
627	1	D	0	S	12	12
627	1	D	4	D	15	15
627	1	D	4	S	10	9
627	1	D	6	D	11	10
627	1	D	6	S	9	9
627	1	D	8	D	12	11
627	1	D	8	S	9	8
627	2	P	0	D	13	11
627	2	P	0	S	11	8
627	2	P	4	D	12	10
627	2	P	4	S	12	12
627	2	P	6	D	12	12
627	2	P	6	S	10	10
627	2	P	8	D	13	13
627	2	P	8	S	11	11
628	1	P	0	D	14	12
628	1	P	0	S	6	6
628	1	P	4	D	12	11
628	1	P	4	S	10	10
628	1	P	6	D	13	10
628	1	P	6	S	8	7
628	1	P	8	D	13	10
628	1	P	8	S	10	8
628	2	D	0	D	12	10
628	2	D	0	S	10	8
628	2	D	4	D	12	9
628	2	D	4	S	10	3
628	2	D	6	D	12	11
628	2	D	6	S	8	8
628	2	D	8	D	10	7
628	2	D	8	S	8	7
