# Supplementary material for: The effects of caffeine and d-amphetamine on spatial span task in healthy participants
Source: PLoS One. 2023 Jul 13;18(7):e0287538. doi: 10.1371/journal.pone.0287538 (PMC10343048; doi:10.1371/journal.pone.0287538)
Supplement: S9 File — (CSV) [file pone.0287538.s009.csv]

	id	day	delay	span	total	max	drug
1	701	1	0	d	11	8	P
2	701	1	4	d	11	11	P
3	701	1	6	d	11	10	P
4	701	1	8	d	9	8	P
5	701	1	0	s	9	8	P
6	701	1	4	s	11	11	P
7	701	1	6	s	10	10	P
8	701	1	8	s	4	0	P
9	701	2	0	d	10	10	C
10	701	2	4	d	10	10	C
11	701	2	6	d	11	8	C
12	701	2	8	d	7	7	C
13	701	2	0	s	10	8	C
14	701	2	4	s	10	10	C
15	701	2	6	s	9	8	C
16	701	2	8	s	8	8	C
17	705	1	0	d	9	6	C
18	705	1	4	d	6	6	C
19	705	1	6	d	6	6	C
20	705	1	8	d	8	8	C
21	705	1	0	s	11	8	C
22	705	1	4	s	9	5	C
23	705	1	6	s	9	8	C
24	705	1	8	s	9	4	C
25	705	2	0	d	7	6	P
26	705	2	4	d	8	7	P
27	705	2	6	d	6	6	P
28	705	2	8	d	7	6	P
29	705	2	0	s	13	12	P
30	705	2	4	s	10	2	P
31	705	2	6	s	9	7	P
32	705	2	8	s	11	11	P
33	706	1	0	d	7	7	P
34	706	1	4	d	8	8	P
35	706	1	6	d	10	10	P
36	706	1	8	d	7	6	P
37	706	1	0	s	7	7	P
38	706	1	4	s	8	8	P
39	706	1	6	s	6	2	P
40	706	1	8	s	6	6	P
41	706	2	0	d	12	12	C
42	706	2	4	d	12	10	C
43	706	2	6	d	11	11	C
44	706	2	8	d	12	12	C
45	706	2	0	s	9	6	C
46	706	2	4	s	11	11	C
47	706	2	6	s	6	6	C
48	706	2	8	s	8	8	C
49	708	1	0	d	8	8	P
50	708	1	4	d	9	9	P
51	708	1	6	d	7	7	P
52	708	1	8	d	8	8	P
53	708	1	0	s	10	10	P
54	708	1	4	s	10	10	P
55	708	1	6	s	10	10	P
56	708	1	8	s	7	7	P
57	708	2	0	d	10	10	C
58	708	2	4	d	10	10	C
59	708	2	6	d	9	8	C
60	708	2	8	d	9	9	C
61	708	2	0	s	5	5	C
62	708	2	4	s	10	10	C
63	708	2	6	s	6	6	C
64	708	2	8	s	5	5	C
65	709	1	0	d	10	10	C
66	709	1	4	d	10	10	C
67	709	1	6	d	12	12	C
68	709	1	8	d	12	12	C
69	709	1	0	s	10	10	C
70	709	1	4	s	10	10	C
71	709	1	6	s	6	6	C
72	709	1	8	s	11	11	C
73	709	2	0	d	12	12	P
74	709	2	4	d	10	10	P
75	709	2	6	d	12	12	P
76	709	2	8	d	11	11	P
77	709	2	0	s	11	11	P
78	709	2	4	s	10	10	P
79	709	2	6	s	10	8	P
80	709	2	8	s	11	10	P
81	710	1	0	d	9	9	C
82	710	1	4	d	10	10	C
83	710	1	6	d	12	12	C
84	710	1	8	d	12	8	C
85	710	1	0	s	7	7	C
86	710	1	4	s	13	13	C
87	710	1	6	s	10	10	C
88	710	1	8	s	11	11	C
89	710	2	0	d	10	10	P
90	710	2	4	d	10	10	P
91	710	2	6	d	13	13	P
92	710	2	8	d	11	11	P
93	710	2	0	s	11	11	P
94	710	2	4	s	11	11	P
95	710	2	6	s	10	10	P
96	710	2	8	s	12	12	P
97	711	1	0	d	10	10	C
98	711	1	4	d	10	10	C
99	711	1	6	d	9	9	C
100	711	1	8	d	9	9	C
101	711	1	0	s	11	8	C
102	711	1	4	s	11	11	C
103	711	1	6	s	7	7	C
104	711	1	8	s	5	5	C
105	711	2	0	d	9	8	P
106	711	2	4	d	11	11	P
107	711	2	6	d	11	11	P
108	711	2	8	d	9	9	P
109	711	2	0	s	10	10	P
110	711	2	4	s	11	11	P
111	711	2	6	s	8	4	P
112	711	2	8	s	10	8	P
113	712	1	0	d	12	12	C
114	712	1	4	d	10	10	C
115	712	1	6	d	11	11	C
116	712	1	8	d	9	9	C
117	712	1	0	s	11	10	C
118	712	1	4	s	11	11	C
119	712	1	6	s	10	10	C
120	712	1	8	s	13	12	C
121	712	2	0	d	11	11	P
122	712	2	4	d	10	10	P
123	712	2	6	d	7	7	P
124	712	2	8	d	14	12	P
125	712	2	0	s	12	12	P
126	712	2	4	s	12	12	P
127	712	2	6	s	14	14	P
128	712	2	8	s	12	12	P
129	714	1	0	d	15	15	P
130	714	1	4	d	10	10	P
131	714	1	6	d	13	12	P
132	714	1	8	d	11	8	P
133	714	1	0	s	10	10	P
134	714	1	4	s	11	11	P
135	714	1	6	s	10	10	P
136	714	1	8	s	11	11	P
137	714	2	0	d	15	14	C
138	714	2	4	d	14	8	C
139	714	2	6	d	14	12	C
140	714	2	8	d	15	15	C
141	714	2	0	s	10	10	C
142	714	2	4	s	11	11	C
143	714	2	6	s	9	7	C
144	714	2	8	s	10	6	C
145	715	1	0	d	8	8	C
146	715	1	4	d	8	6	C
147	715	1	6	d	8	8	C
148	715	1	8	d	8	8	C
149	715	1	0	s	10	10	C
150	715	1	4	s	10	8	C
151	715	1	6	s	6	4	C
152	715	1	8	s	6	6	C
153	715	2	0	d	9	8	P
154	715	2	4	d	10	8	P
155	715	2	6	d	9	9	P
156	715	2	8	d	10	8	P
157	715	2	0	s	10	7	P
158	715	2	4	s	11	11	P
159	715	2	6	s	8	7	P
160	715	2	8	s	7	5	P
161	716	1	0	d	11	11	P
162	716	1	4	d	9	9	P
163	716	1	6	d	11	6	P
164	716	1	8	d	12	8	P
165	716	1	0	s	9	6	P
166	716	1	4	s	10	10	P
167	716	1	6	s	8	2	P
168	716	1	8	s	8	8	P
169	716	2	0	d	12	12	C
170	716	2	4	d	12	12	C
171	716	2	6	d	13	12	C
172	716	2	8	d	9	8	C
173	716	2	0	s	10	10	C
174	716	2	4	s	9	2	C
175	716	2	6	s	5	4	C
176	716	2	8	s	9	8	C
177	717	1	0	d	8	8	C
178	717	1	4	d	9	5	C
179	717	1	6	d	7	6	C
180	717	1	8	d	9	9	C
181	717	1	0	s	11	11	C
182	717	1	4	s	10	7	C
183	717	1	6	s	9	7	C
184	717	1	8	s	8	5	C
185	717	2	0	d	11	9	P
186	717	2	4	d	10	10	P
187	717	2	6	d	10	10	P
188	717	2	8	d	10	10	P
189	717	2	0	s	10	7	P
190	717	2	4	s	11	11	P
191	717	2	6	s	10	10	P
192	717	2	8	s	10	10	P
193	719	1	0	d	11	6	P
194	719	1	4	d	10	10	P
195	719	1	6	d	11	11	P
196	719	1	8	d	13	12	P
197	719	1	0	s	11	11	P
198	719	1	4	s	10	10	P
199	719	1	6	s	10	10	P
200	719	1	8	s	11	10	P
201	719	2	0	d	14	13	C
202	719	2	4	d	13	11	C
203	719	2	6	d	11	8	C
204	719	2	8	d	12	11	C
205	719	2	0	s	11	7	C
206	719	2	4	s	10	10	C
207	719	2	6	s	10	10	C
208	719	2	8	s	10	10	C
209	720	1	0	d	11	11	C
210	720	1	4	d	10	10	C
211	720	1	6	d	11	10	C
212	720	1	8	d	12	12	C
213	720	1	0	s	11	11	C
214	720	1	4	s	10	10	C
215	720	1	6	s	6	2	C
216	720	1	8	s	7	6	C
217	720	2	0	d	11	11	P
218	720	2	4	d	10	10	P
219	720	2	6	d	10	10	P
220	720	2	8	d	12	12	P
221	720	2	0	s	9	9	P
222	720	2	4	s	11	11	P
223	720	2	6	s	10	10	P
224	720	2	8	s	7	7	P
225	721	1	0	d	14	14	C
226	721	1	4	d	14	14	C
227	721	1	6	d	14	14	C
228	721	1	8	d	14	14	C
229	721	1	0	s	10	10	C
230	721	1	4	s	11	11	C
231	721	1	6	s	10	10	C
232	721	1	8	s	7	6	C
233	721	2	0	d	15	15	P
234	721	2	4	d	12	11	P
235	721	2	6	d	9	8	P
236	721	2	8	d	10	10	P
237	721	2	0	s	12	10	P
238	721	2	4	s	11	11	P
239	721	2	6	s	10	10	P
240	721	2	8	s	11	11	P
241	722	1	0	d	14	14	P
242	722	1	4	d	13	13	P
243	722	1	6	d	11	10	P
244	722	1	8	d	11	11	P
245	722	1	0	s	9	8	P
246	722	1	4	s	9	9	P
247	722	1	6	s	8	8	P
248	722	1	8	s	8	8	P
249	722	2	0	d	13	12	C
250	722	2	4	d	12	12	C
251	722	2	6	d	12	12	C
252	722	2	8	d	11	11	C
253	722	2	0	s	11	11	C
254	722	2	4	s	12	12	C
255	722	2	6	s	8	8	C
256	722	2	8	s	6	5	C
257	724	1	0	d	10	10	C
258	724	1	4	d	10	10	C
259	724	1	6	d	9	9	C
260	724	1	8	d	9	6	C
261	724	1	0	s	8	6	C
262	724	1	4	s	10	10	C
263	724	1	6	s	9	9	C
264	724	1	8	s	7	7	C
265	724	2	0	d	11	8	P
266	724	2	4	d	10	10	P
267	724	2	6	d	10	10	P
268	724	2	8	d	8	7	P
269	724	2	0	s	8	8	P
270	724	2	4	s	4	2	P
271	724	2	6	s	6	6	P
272	724	2	8	s	5	5	P
273	725	1	0	d	9	9	P
274	725	1	4	d	9	8	P
275	725	1	6	d	6	6	P
276	725	1	8	d	9	9	P
277	725	1	0	s	7	7	P
278	725	1	4	s	7	2	P
279	725	1	6	s	5	4	P
280	725	1	8	s	6	6	P
281	725	2	0	d	8	8	C
282	725	2	4	d	10	10	C
283	725	2	6	d	8	6	C
284	725	2	8	d	8	8	C
285	725	2	0	s	7	7	C
286	725	2	4	s	6	6	C
287	725	2	6	s	6	6	C
288	725	2	8	s	6	6	C
289	726	1	0	d	12	12	P
290	726	1	4	d	12	10	P
291	726	1	6	d	11	8	P
292	726	1	8	d	12	12	P
293	726	1	0	s	10	8	P
294	726	1	4	s	11	11	P
295	726	1	6	s	7	7	P
296	726	1	8	s	11	10	P
297	726	2	0	d	11	11	C
298	726	2	4	d	12	12	C
299	726	2	6	d	11	11	C
300	726	2	8	d	11	11	C
301	726	2	0	s	11	11	C
302	726	2	4	s	11	11	C
303	726	2	6	s	11	10	C
304	726	2	8	s	9	9	C
305	728	1	0	d	8	8	P
306	728	1	4	d	7	6	P
307	728	1	6	d	9	9	P
308	728	1	8	d	10	8	P
309	728	1	0	s	10	10	P
310	728	1	4	s	9	9	P
311	728	1	6	s	8	8	P
312	728	1	8	s	6	6	P
313	728	2	0	d	9	8	C
314	728	2	4	d	9	6	C
315	728	2	6	d	10	9	C
316	728	2	8	d	8	8	C
317	728	2	0	s	10	10	C
318	728	2	4	s	10	10	C
319	728	2	6	s	8	8	C
320	728	2	8	s	9	8	C
